# Supplementary material for: Erythrosin B as a New Photoswitchable Spin Label for Light-Induced Pulsed EPR Dipolar Spectroscopy
Source: Molecules. 2022 Nov 3;27(21):7526. doi: 10.3390/molecules27217526 (PMC9657417; doi:10.3390/molecules27217526)
Supplement: Supplementary file 1 [file molecules-27-07526-s001.zip]

Archive with 1 entries (1 files):
- molecules-1924474-supplementary.pdf
